# Supplementary material for: The Perilipin Homologue, Lipid Storage Droplet 2, Regulates Sleep Homeostasis and Prevents Learning Impairments Following Sleep Loss
Source: PLoS Biol. 2010 Aug 31;8(8):e1000466. doi: 10.1371/journal.pbio.1000466 (PMC2930866; doi:10.1371/journal.pbio.1000466)
Supplement: Table S1 — Control metrics for the APS. Control metrics consisting of: Phototaxis index (PI) and Quinine Sensitivity Index (QSI) for each experiment are within a previously observed range of scores that sustain normal learning [5],[33]. No statistically significant differences were found for QSI and PI. Since we have previously shown that neither PI nor QSI are modified by sleep deprivation [5] and that even large changes to PI do not impede the identification of learning impairments following sleep deprivation [33], we only show PI and QSI for starved flies, not sleep deprived flies. The failure to observe changes in TCT in learning-impaired sleep deprived cyc01 flies and starved cyc01 flies that learn is consistent with our previous report that TCT provides no explanatory value for predicting the final performance index, and thus we do not report TCT for other genotypes. a values are shown in [5]. (0.02 MB XLS) [file pbio.1000466.s004.xls]

## Sheet: Sheet1
Table S1. Control metrics for the APS.
	PI2				QSI3
	(Phototaxis index)				(Quinine sensitivity index)
Genotype	mean	±	s.e.m.	n	mean	±	s.e.m	n
cyc01	0.76	±	0.07	5	287	±	6	6
cyc01 - starved	0.82	±	0.05	6	291	±	8	6
per01	0.8	±	0.03	6	278	±	8	6
per01 - starved	0.67	±	0.11	6	296	±	1	6
w1118	0.75	±	0.08	6	294.5	±	2.01246	6
w1118 - starved	0.67	±	0.03	6	283.5	±	13.7374	6
Canton-S	[5]	±			[5]	±
bmmrev	0.83	±	0.02	6	283	±	6	6
bmm1	0.82	±	0.02	6	272	±	16	6
Lsd2rev	0.84	±	0.03	8	281	±	6	6
Lsd251	0.84	±	0.05	8	295	±	3	6
