# Supplementary material for: The Perilipin Homologue, Lipid Storage Droplet 2, Regulates Sleep Homeostasis and Prevents Learning Impairments Following Sleep Loss
Source: PLoS Biol. 2010 Aug 31;8(8):e1000466. doi: 10.1371/journal.pbio.1000466 (PMC2930866; doi:10.1371/journal.pbio.1000466)
Supplement: Table S2 — Sleep parameters for flies used for sleep homeostasis. Baseline sleep characteristics. Total sleep time (TST), daytime sleep (DTS), nighttime sleep (NTS), latency to the first sleep bout after lights off (latency), average sleep bout duration at night (NBD), and the number of flies evaluated for each genotype (n). All data are presented in minutes and represent mean ± SEM. With the exception of the values in bold-type font, sleep parameters fall well within the normal variability found in wild-type populations of flies [83]. The sleep characteristics shown are intended to be descriptive and thus to simplify the presentation of these data; no statistical comparisons are presented. (0.02 MB XLS) [file pbio.1000466.s005.xls]

## Sheet: Sheet1
Table S2. Sleep parameters for flies used for sleep homeostasis.
Genotypes	TST		SEM	DTS		SEM	NTS		SEM	latency		SEM	NBD		SEM	n=
circadian
cyc01	flies were kept under DD, thus metrics are not comparable
per01	flies were kept under DD, thus metrics are not comparable
wild type
w1118	419.818	±	46.7051	86.2727	±	19.7288	333.545	±	30.3477	56.2273	±	6.21022	17.1938	±	1.70702	22
brummer alleles
bmmrev	605.652	±	40.5666	68.5652	±	21.9646	537.087	±	24.4452	46.9565	±	5.20659	37.428	±	5.80874	23
bmm1	694.143	±	52.618	149.667	±	29.4663	544.476	±	30.174	29.2857	±	8.18598	37.0381	±	6.73864	21
Act-GAL4/+; bmm1/bmm1	765.5	±	19.134	189.625	±	12.7576	575.875	±	12.0832	14.5682	±	1.9424	63.2823	±	9.62067	88
UAS-bmm/+; bmm1/bmm1	706.619	±	19.1058	161.257	±	11.5475	545.362	±	11.1393	15.8571	±	1.512	42.6787	±	7.18456	105
Act-GAL4/UAS-bmm; bmm1/bmm1	913.218	±	24.993	361.182	±	17.6922	577.782	±	14.3959	27.6182	±	4.04316	94.7641	±	20.8909	55
lsd2 alleles
lsd2rev	860.902	±	30.2373	219.366	±	24.9926	641.537	±	10.1452	12.4634	±	1.38463	97.2426	±	19.4042	41
lsd251	740.773	±	36.2787	98.2273	±	25.437	642.545	±	17.6092	34	±	9.02234	113.812	±	32.0525	22
